# Supplementary material for: Interleukin-1 receptor-induced PGE2 production controls acetylcholine-mediated cardiac dysfunction and mortality during scorpion envenomation
Source: Nat Commun. 2020 Oct 28;11:5433. doi: 10.1038/s41467-020-19232-8 (PMC7595177; doi:10.1038/s41467-020-19232-8)
Supplement: Supplementary file 4 — Source Data [file 41467_2020_19232_MOESM4_ESM.xls]

## Sheet: Figure 1
Fig1a			Fig1b			Fig1c			Fig1d			Fig1e				Fig1f					Fig1g					Fig1h			Fig1i			Fig1j			Fig1k			Fig1l			Fig1m
PBS	TsV		PBS	TsV		PBS	TsV		PBS	TsV		PBS	TsV 15 min	TsV 60 min		Time	Animal 1	Animal 2	Animal 3		Time	Animal 1	Animal 2	Animal 3		PBS	TsV		PBS	TsV		PBS	TsV		PBS	TsV		PBS	TsV			PBS	PBS	PBS	PBS	TsV	TsV	TsV	TsV
0	4		103	410		2.08174	9.2271		2.82561	8.6385		10	8	237		0	87	99	112		0	568	614	501		6.2	11.3		7.93	83.62		51.24	28.25		6.87	11.1		32.1	11.5		Il1r1	0.846924	0.810735	0.868852	0.845712	1.0313	1.41219	1.14361	1.01649
0	5		106	456		1.78	9.36023		2.70287	4.37819		34	23	215		15	99	98	102		15	583	609	556		6.4	10		7.04	66		56.32	33.01		5.89	12		26.7	7.77		Cd14	0.891534	1.00293	0.955863	1.04603	1.17003	2.65	1.73888	3.25626
0	3		97	392		3.09932	5.45922		4.604	5.15488		5	1	211		30	120	115	112		30	548	545	462		6.65	11.46		5.985	99.28		59.18	46.72		2.78	9.46		34.3	12.97		Tlr2	0.703653	0.622028	0.656726	0.576122	1.07281	0.951286	0.90364	1.08435
0	5		101	500		2.84665	5.77544		5.12028	4.85486		6	6	231		45	91	94	76		45	459	465	426		6.26	11.45		7.05	97.36		53.21	34.49		6.4	13.1		41	7.66		Tlr4	0.961001	0.894302	1.06975	0.800677	1.0877	1.03599	1.13018	1.25142
0	4		102	357		2.64985	2.32941		3.56498	6.54699		15	15	267		60	0	0	0		60	0	0	0		5.99	12.03		6.97	89.15		49.36	21.54								Cd36	0.988195	0.729806	1.08651	0.722562	1.27619	1.40059	1.27348	1.15416
0	5		99	412								8	7	197																											Ptger2	0.612847	0.536031	0.667774	0.452719	1.25519	2.25424	1.27424	1.35813
0	5		97	500								4	19	246
0	1		105	451								16	8	218
0	5		98	360								29	8	299
0	4		98	289								25	6	193
0	3		97	441								21	13	150
0	5		103	167								16	17	167
0	5		99	491								7	12	291
0	4		100	370								6	10	287
0	5		97	268								9	10	223
	3
[truncated: 13 more columns]

## Sheet: Figure 2
Fig2a					Fig2b					Fig2c								Fig2d					Fig2e					Fig2f				Fig2g				Fig2h
CM PBS	CM TsV	CF PBS	CF Tsv		CM PBS	CM TsV	CF PBS	CF Tsv		CD14 PBS	CD14 TsV	TLR4 PBS	TLR4 Tsv	TLR2 PBS	TLR2 Tsv			Medium	TsV	KCl+TsV	NaCl+TsV		Medium	TsV	PGE2+TsV	PGE2+TsV+AH6809		Medium	TsV	PGE2+TsV		Medium	TsV	H89+TsV
0	0	2	140		538.445	1213.14	39.9187	2377.1		1.38	3.14	1.64	3.9	7.52	5.75			67	105	48	148		0	140	100	39		9.45765	8.60802	15.8717		0	140	35
0	0	24	98		358.721	1228.63	36.0645	2259.43		0.79	1.88	1.53	4.46	2.17	4.37			60	146	46	138		0	50	290	90		9.45765	11.4168	16.6365		0	50	16
0	0	4	144		581.05	1182.73	47.6809	2259.43		0.38	2.59	0.49	2.88	2.21	3.59			50	148	38	144		0	98	391	67		10.3911	10.3911	22.065		0	98	68
0	0	0	100		559.342	1325.85		2347.12		1.3	1.97	1.96	3.12	6.51	6.8			49	138	41	139		0	144	250	24							144	68
					635.035	1213.14
					545.322

## Sheet: Figure 3
Fig3a														Fig3b												Fig3c							Fig3e				Fig3g				Fig3j				Fig3l
Time	WT1	WT2	WT3	WT4	WT5	IL1RKO 1	IL1RKO2	IL1RKO3	DEX1	DEX2	DEX3	DEX4		Time	WT1	WT2	WT3	WT4	IL1RKO 1	IL1RKO2	IL1RKO3	DEX1	DEX2	DEX3		TsV EF		TsV SV		TsV CO			Time	TsV	TsV+DEX		PBS	TsV	TsV+DEX		Time	C57	IL1RKO		C57 PBS	C57 TsV	IL1R PBS	IL1R TsV
0	87	99	112	85	105	128	114	106	94	87	87	99		0	568	614	501	706	618	649	637	466	656	505		68	55	36	31	13	14		0	100	100		121.955	419.153	152.502		0	100	100		187.36	387.97	190.69	110.5
15	99	98	102	75	101	108	92	116	106	102	86	76		15	583	609	556	694	599	669	618	545	534	444		73	59	51	24	18	10		30	100	100		304.601	321.784	300.147		30	100	100		167.97	452.882	154.37	159.503
30	120	115	112	97	130	130	103	129	93	90	83	84		30	548	545	462	628	598	664	643	468	521	407		73	64	46	22	22	9		60	22.222	100		192.595	514.162	169.685		60	50	100		134.03	308.42	123.71	380.969
45	91	94	76	80	102	106	96	111	91	87	84	78		45	459	465	426	517	489	615	599	447	486	398		53	48	28	21	10	8		90	0	100		164.265	399.469	164.365		90	0	80		136.49	421.12	139.56	204.051
60	0	0	0	0	0	116	85	121	80	87	76	78		60	0	0	0	0	477	632	587	414	469	368		60	55	36	29	15	12		120	0	100		112.213	452.85	197.468		120	0	80		179.46	297.89	179.46	191.26
75	0	0	0	0	0	96	85	123	98	106	82	83		75	0	0	0	0	422	467	564	396	457	348		BASAL	TsV	BASAL	TsV	BASAL	TsV
90	0	0	0	0	0	106	86	121	100	90	85	70		90	0	0	0	0	395	339	491	416	434	348
105	0	0	0	0	0	85	86	125	97	92	88	82		105	0	0	0	0	401	341	487	421	392	387									Fig3f				Fig3h				Fig3k				Fig3m
120	0	0	0	0	0	106	86	121	98	76	92	70		120	0	0	0	0	395	339	421	435	331	377		DEX EF		DEX SV		DEX CO			TsV	TsV+DEX			PBS	TsV	TsV+DEX		C57	IL1RKO			C57 PBS	C57 TsV	IL1R PBS	IL1R TsV
																										55	58	38	29	18	11		5	1			130	4398	532		5	1			134	3976	87	134
																										60	75	28	21	13	10		4	2			189	2794	649		4	0			97	3465	164	150
																										58	53	41	34	16	14		5	1			431	3997	747		5	1			187	4954	182	97
																										59	51	29	27	11	13		3	2			99	4125	794		1	0			125	3123	94	71
																										64	58	28	23	10	11		4	1			110	4697	699		4	2			129	2764	76	87
																										64	62
																										50	44
																										BASAL	TsV	BASAL	TsV	BASAL	TsV						Fig3i								Fig3n
																																					PBS	TsV	TsV+DEX						C57 PBS	C57 TsV	IL1R PBS	IL1R TsV
																																					16	649	132						30	564	16	13
																										IL1RKO EF		IL1RKO SV		IL1RKO CO							50	879	245						21	438	21	37
																										50	49	36	29	16	12						15	461	175						15	894	37	10
																										60	56	29	24	11	9						29	821	99						19	668	12	11
																										50	71	26	21	10	9						27	746	198						11	480	11	16
																										60	49	27	26	10	10						39	598	152						25	534	19	12
																										51	50	30	26	12	9						41	630	87						27	685	25	35
																										53	51										27	615	291						31	791	21	28
																										44	48										28	649	197						18	772	7	29
																										54	57										24	793	193						18	641	36	17
																										BASAL	TsV	BASAL	TsV	BASAL	TsV

## Sheet: Figure 4
Fig4a							Fig4b							Fig4c							Fig4d
TsV EF		TsV SV		TsV CO			DEX EF		DEX SV		DEX CO			SERUM EF		SERUM SV		SERUM CO			DEX+SERUM		SERUM+DEX		SERUM+DEX
68	55	36	31	13	8		55	58	38	29	18	11		63	55	44	34	21	15		61	59	40	31	19	11
64	35	39	27	18	10		60	75	28	21	13	10		61	75	39	26	16	10		66	76	39	29	15	11
62	36	46	22	22	9		58	53	45	35	14	8		61	58	36	25	16	10		63	59	36	31	15	12
53	48	35	26	20	10		65	70	33	20	13	8		66	65	44	33	19	14		58	75	36	49	14	12
60	55	36	29	14	8		64	35	28	23	10	11		62	57	38	33	16	13		62	72	48	53	17	24
BASAL	TsV	BASAL	TsV	BASAL	TsV		BASAL	TsV	BASAL	TsV	BASAL	TsV		60	59	35	27	16	12		62	71	37	48	12	16
														BASAL	TsV	BASAL	TsV	BASAL	TsV		BASAL	TsV	BASAL	TsV	BASAL	TsV

## Sheet: Figure 5
Fig5a				Fig5d				Fig5g							Fig5i										Fig5l
0	TsV	TsV + Propanolol		0	TsV	TsV + Atropine		TsV+Atropine EF		TsV+ Atropine SV		TsV+Atropine CO			C57 PBS	IL11R PBS	C57 TSV 15	IL1R TSV 15	C57 TSV 60	IL1R TSV 60					Vehicle	Vehicle+PGE2	Vehicle+TsV	Vehicle+PGE2+TsV	Vehicle+PGE2+TsV+AH6809	Vehicle+PGE2+TsV+AH23848
30	100	100		30	100	100		67	54	41	36	18	18		10	0	23	1	258	18					97.5	52.5	85	90	3	4
60	100	100		60	100	100		43	55	28	43	11	21		34	4	8	4	259	44					22.5	30	17.5	190	2	38
90	66.666	50		90	66.667	100		46	48	33	37	14	17		5	6	1	0	283	48					42.5	17.5	20	265	17	3
120	0	0		120	0	100		46	45	36	29	16	12		15	2	15	2	249	24					25.9	20	34.31	294	40	14
240	0	0		240	0	100		59	53	48	33	24	17		17	8	6	1	219	19					31.4	36	15.6	265	46	39
								BASAL	TsV	BASAL	TsV	BASAL	TsV
Fig5b				Fig5e				SHAM EF		SHAM SV		SHAM CO			Fig5j
TsV	TsV + Propanolol			TsV	TsV + Atropine			45	44	34	21	13	8		60min	60 min	15 min	15 min	15 min	60 min	60 min	60 min			Fig5m
5	4			5	1			45	46	33	22	11	9		PBS	TsV	TsV	TsV+Indo	TsV+DEX	TsV	TsV+Indo	TsV+DEX			Vehicle	Vehycle+CAY10526	Vehicle+TsV	Vehicle+TsV+CAy10526
5	5			5	1			56	53	36	20	12	7		10	290	118	17	13	179	28	119			15	17.5	310	132.5
3	4			3	1			69	57	38	39	16	11		4	280	239	16	19	114	88	51			52.5	17.5	227.5	177.5
2	2			4	1			63	49	35	35	13	11		6	195	226	27	17	159	92	114			40	27.5	201	22.5
4	4			4	1			BASAL	TsV	BASAL	TsV	BASAL	TsV		15	305	108	21	21	296	67	167			39.8	54	412.5	27.5
															13	276	212	43	13	181	87	170
Fig5c				Fig5f				VAGO EF		VAGO SV		VAGO CO			14	299	221	39	19	128	59	197
PBS	TsV	TsV+Propanolol		PBS	TsV	TsV+Atropine		48	46	33	24	12	11												Fig5n
135.64	456.205	295.07		131.26	478.98	483.94		54	59	32	29	14	10		Fig5k										Vehicle	Vehycle+CAY10526	Vehicle+TsV	Vehicle+TsV+CAy10526
197.35	401.21	680.908		192.649	397.33	489.608		51	41	34	21	10	9		C57 PBS	C57 TsV	C57 TsV+Dex	IL1R PBS	IL1R TsV						890.084	890.084	528.337	607.175
145.78	490.67	687.588		135.697	482.58	659.045		39	55	26	20	8	7		1115.26	7318.56	2274.25	1564.69	1102.41						622.401	672.465	570.465	756.787
154.22	390.49	452.36		149.369	401.64	388.493		61	55	42	24	17	9		1080.99	3955.96	1783.8	1976.64	1644.48						710.145	691.241	558.594	780.53
118.79	451.497	469.64		121.649	466.21	452.168		BASAL	TsV	BASAL	TsV	BASAL	TsV		980.31	3664.48	2016.95	2946.31	1364.64						661.886	612.788	547.948	654.337
															1117.03	7318.56	2274.25	2199.7	2222.11
															1075.97	3955.96	1783.8	2804.4	2490.37
															982.16	3664.48	2016.95	2188.78	2199.36						Fig5o
																									Vehicle	Vehicle+PGE2	Vehicle+TsV	Vehicle+TsV+PGE2
																									470.205	485.56	594.913	376.013
																									556.336	452.85	567.884	366.915
																									479.883	203.749	420.591	368.85
																									481.364	347.171	561.317	397.812

## Sheet: Suppl. Fig 1
SupFig1a						SupFig1b
60 min PBS	15 min TsV	30 min TsV	60 min TsV			60 min PBS	15 min TsV	30 min TsV	60 min TsV
24	212	94	3910			60	212	240	388
16	209	785	3275			78	209	237	384
50	240	549	3202			50	240	280	450
39	257	697	2976			41	215	264	393

## Sheet: Suppl. Table 1
	PBS	PBS	PBS	PBS	TsV	TsV	TsV	TsV	TsV
Alox5	0.972227	0.812091	1.16834	1.08407	0.903989	0.859917	0.968187	0.703356	1.08991
Alox5ap	1.06024	1.01915	0.93385	0.99102	0.850245	1.3602	1.16029	1.40556	1.10587
Blt1	0.52366	1.64649	0.799118	0.611209	0.643909	2.16488	0.948675	0.756179	1.38164
Blt2	0.330639	1.67584	0.584156	0.543952	0.719136	2.24106	0.844851	0.734437	1.11959
Il1r1	0.846924	0.810735	0.868852	0.845712	1.0313	1.41219	1.14361	1.01649	1.04508
Casp1	0.814193	0.829431	0.824059	0.522244	0.74559	1.33971	0.946231	1.05802	1.35988
Nlrp3	0.515463	0.599725	0.846523	0.852633	0.837941	0.888101	0.883923	1.52023	1.19641
Cd14	0.891534	1.00293	0.955863	1.04603	1.17003	2.65	1.73888	3.25626	5.57415
Tlr2	0.703653	0.622028	0.656726	0.576122	1.07281	0.951286	0.90364	1.08435	0.790581
Tlr4	0.961001	0.894302	1.06975	0.800677	1.0877	1.03599	1.13018	1.25142	1.12544
Cd36	0.988195	0.729806	1.08651	0.722562	1.27619	1.40059	1.27348	1.15416	1.2115
Ptger2	0.612847	0.536031	0.667774	0.452719	1.25519	2.25424	1.27424	1.35813	2.25424

## Sheet: Supple. Table 2
	Medium	Medium	Medium	TsV	TsV	TsV
Nlrp3 6h	1.10892	-1.18006	0.071146	4.39843	4.95258	4.287
Nlrp3 24h	-0.484121	-0.484121	-2.4894	3.87414	6.83948	6.06882
Asc 6h	-1.18465	-1.20715	-1.51007	0.448686	-0.703693	0.758464
Asc 24 h	0.678158	-0.0400842	-0.638074	0.457619	2.72166	1.56447
Casp1 6h	0.212858	-1.34693	0.304813	0.832663	0.902149	1.04211
Casp1 24h	0.857865	0.300786	-1.15865	0.57184	2.74796	1.81512
Il1b 6h	0.772811	-1.74514	0.972333	11.5674	12.4069	10.7726
Il1b 24h	-1.09197	1.43924	-0.34727	17.5115	16.442	14.9559
Ptgs2	0.6598	0.8452	0.2365	7.38841	7.7825	6.90983
Tlr2	0.857865	0.500786	0.6678	2.27011	3.25082	4.07223
Tlr4	0.695	0.257	0.977	0.388246	0.343703	0.357335
Cd14	0.795	0.653	0.946	1.99579	2.43672	2.22126
Ptger2	0.659	0.498	1.254	1.98981	3.24577	1.93342
